# Supplementary material for: Somatic drivers of B-ALL in a model of ETV6-RUNX1; Pax5+/− leukemia
Source: BMC Cancer. 2015 Aug 13;15:585. doi: 10.1186/s12885-015-1586-1 (PMC4542115; doi:10.1186/s12885-015-1586-1)
Supplement: Additional file 1: — List of targeted exome baits. The file contains a list of genes that were captured as part of the targeted exome sequencing performed as part of this study. (XLSX 53 kb) [file 12885_2015_1586_MOESM1_ESM.xlsx]

## Sheet: Sheet1
Additional File 1
mouse_gene_ids (mouse_gene_names)
ENSMUSG00000026842 (Abl1)
ENSMUSG00000026596 (Abl2)
ENSMUSG00000052155 (Acvr2a)
ENSMUSG00000001729 (Akt1)
ENSMUSG00000004056 (Akt2)
ENSMUSG00000019699 (Akt3)
ENSMUSG00000055471 (Alk)
ENSMUSG00000005871 (Apc)
ENSMUSG00000046532 (Ar)
ENSMUSG00000001127 (Araf)
ENSMUSG00000038671 (Arfrp1)
ENSMUSG00000007880 (Arid1a)
ENSMUSG00000069729 (Arid1b)
ENSMUSG00000033237 (Arid2)
ENSMUSG00000042548 (Asxl1)
ENSMUSG00000034218 (Atm)
ENSMUSG00000032409 (Atr)
ENSMUSG00000031229 (Atrx)
ENSMUSG00000027496 (Aurka)
ENSMUSG00000020897 (Aurkb)
ENSMUSG00000024182 (Axin1)
ENSMUSG00000037316 (Bag4)
ENSMUSG00000021901 (Bap1)
ENSMUSG00000000861 (Bcl11a)
ENSMUSG00000057329 (Bcl2)
ENSMUSG00000089929 (Bcl2a1b), ENSMUSG00000053820 (Bcl2a1c)
ENSMUSG00000007659 (Bcl2l1)
ENSMUSG00000089682 (Bcl2l2)
ENSMUSG00000022508 (Bcl6)
ENSMUSG00000040363 (Bcor)
ENSMUSG00000057367 (Birc2)
ENSMUSG00000038840 (Birc7)
ENSMUSG00000030528 (Blm)
ENSMUSG00000040481 (Bptf)
ENSMUSG00000002413 (Braf)
ENSMUSG00000017146 (Brca1)
ENSMUSG00000041147 (Brca2)
ENSMUSG00000034329 (Brip1)
ENSMUSG00000040084 (Bub1b)
ENSMUSG00000035401 (2210018M11Rik)
ENSMUSG00000036526 (Card11)
ENSMUSG00000026029 (Casp8)
ENSMUSG00000034342 (Cbl)
ENSMUSG00000070348 (Ccnd1)
ENSMUSG00000000184 (Ccnd2)
ENSMUSG00000034165 (Ccnd3)
ENSMUSG00000002068 (Ccne1)
ENSMUSG00000003379 (Cd79a)
ENSMUSG00000040592 (Cd79b)
ENSMUSG00000017499 (Cdc6)
ENSMUSG00000026361 (Cdc73)
ENSMUSG00000000303 (Cdh1)
ENSMUSG00000024304 (Cdh2)
ENSMUSG00000050840 (Cdh20)
ENSMUSG00000031871 (Cdh5)
ENSMUSG00000003119 (Cdk12)
ENSMUSG00000006728 (Cdk4)
ENSMUSG00000040274 (Cdk6)
ENSMUSG00000029635 (Cdk8)
ENSMUSG00000003031 (Cdkn1b)
ENSMUSG00000044303 (Cdkn2a)
ENSMUSG00000073802 (Cdkn2b)
ENSMUSG00000028551 (Cdkn2c)
ENSMUSG00000034957 (Cebpa)
ENSMUSG00000023852 (Chd1)
ENSMUSG00000028089 (Chd1l)
ENSMUSG00000032113 (Chek1)
ENSMUSG00000029521 (Chek2)
ENSMUSG00000005442 (Cic)
ENSMUSG00000028044 (Cks1b), ENSMUSG00000062687 (Gm6531)
ENSMUSG00000079022 (Col22a1)
ENSMUSG00000022521 (Crebbp)
ENSMUSG00000006134 (Crkl)
ENSMUSG00000005698 (Ctcf)
ENSMUSG00000006932 (Ctnnb1)
ENSMUSG00000002307 (Daxx)
ENSMUSG00000027708 (Dcun1d1)
ENSMUSG00000026674 (Ddr2)
ENSMUSG00000035842 (Ddx11)
ENSMUSG00000000787 (Ddx3x), ENSMUSG00000039224 (D1Pas1), ENSMUSG00000069045 (Ddx3y)
ENSMUSG00000041415 (Dicer1)
ENSMUSG00000020661 (Dnmt3a)
ENSMUSG00000002409 (Dyrk1b)
ENSMUSG00000016477 (E2f3)
ENSMUSG00000016349 (Eef1a2)
ENSMUSG00000020122 (Egfr)
ENSMUSG00000050192 (Eif5a2)
ENSMUSG00000008398 (Elk3)
ENSMUSG00000055024 (Ep300)
ENSMUSG00000029505 (Ep400)
ENSMUSG00000052504 (Epha3)
ENSMUSG00000029245 (Epha5)
ENSMUSG00000055540 (Epha6)
ENSMUSG00000028289 (Epha7)
ENSMUSG00000032537 (Ephb1)
ENSMUSG00000029710 (Ephb4)
ENSMUSG00000029869 (Ephb6)
ENSMUSG00000062312 (Erbb2)
ENSMUSG00000018166 (Erbb3)
ENSMUSG00000062209 (Erbb4)
ENSMUSG00000030400 (Ercc2)
ENSMUSG00000024382 (Ercc3)
ENSMUSG00000022545 (Ercc4)
ENSMUSG00000026048 (Ercc5)
ENSMUSG00000019768 (Esr1)
ENSMUSG00000004151 (Etv1)
ENSMUSG00000029687 (Ezh2)
ENSMUSG00000031077 (Fadd)
ENSMUSG00000050332 (Fam123b)
ENSMUSG00000032815 (Fanca)
ENSMUSG00000021461 (Fancc)
ENSMUSG00000034023 (Fancd2)
ENSMUSG00000007570 (Fance)
ENSMUSG00000092118 (Fancf)
ENSMUSG00000028453 (Fancg)
ENSMUSG00000024778 (Fas), ENSMUSG00000045362 (Tnfrsf26), ENSMUSG00000010751 (Tnfrsf22), ENSMUSG00000037613 (Tnfrsf23)
ENSMUSG00000005371 (Fbxo11)
ENSMUSG00000028086 (Fbxw7)
ENSMUSG00000031565 (Fgfr1)
ENSMUSG00000030849 (Fgfr2)
ENSMUSG00000054252 (Fgfr3)
ENSMUSG00000005320 (Fgfr4)
ENSMUSG00000026526 (Fh1)
ENSMUSG00000029648 (Flt1)
ENSMUSG00000042817 (Flt3)
ENSMUSG00000020357 (Flt4)
ENSMUSG00000035451 (Foxa1)
ENSMUSG00000050397 (Foxl2)
ENSMUSG00000044167 (Foxo1)
ENSMUSG00000023991 (Foxp4)
ENSMUSG00000004508 (Gab2)
ENSMUSG00000001260 (Gabrg1)
ENSMUSG00000031162 (Gata1)
ENSMUSG00000015053 (Gata2)
ENSMUSG00000015619 (Gata3)
ENSMUSG00000005836 (Gata6)
ENSMUSG00000034781 (Gna11)
ENSMUSG00000024639 (Gnaq)
ENSMUSG00000027523 (Gnas)
ENSMUSG00000022112 (Gpc5)
ENSMUSG00000031486 (Gpr124)
ENSMUSG00000059923 (Grb2)
ENSMUSG00000019312 (Grb7)
ENSMUSG00000041078 (Grid1)
ENSMUSG00000041624 (Gucy1a2)
ENSMUSG00000060743 (H3f3a)
ENSMUSG00000069267 (Hist1h3b)
ENSMUSG00000056758 (Hmga2)
ENSMUSG00000029556 (Hnf1a)
ENSMUSG00000079560 (Hoxa3)
ENSMUSG00000025499 (Hras1)
ENSMUSG00000021270 (Hsp90aa1)
ENSMUSG00000023944 (Hsp90ab1)
ENSMUSG00000042745 (Id1)
ENSMUSG00000025950 (Idh1)
ENSMUSG00000030541 (Idh2)
ENSMUSG00000005533 (Igf1r)
ENSMUSG00000023830 (Igf2r)
ENSMUSG00000042349 (Ikbke)
ENSMUSG00000003882 (Il7r)
ENSMUSG00000041324 (Inhba)
ENSMUSG00000005534 (Insr)
ENSMUSG00000038894 (Irs2)
ENSMUSG00000028530 (Jak1)
ENSMUSG00000024789 (Jak2)
ENSMUSG00000031805 (Jak3)
ENSMUSG00000052684 (Jun)
ENSMUSG00000021767 (Myst4)
ENSMUSG00000030180 (Kdm5a)
ENSMUSG00000025332 (Kdm5c), ENSMUSG00000056673 (Kdm5d)
ENSMUSG00000037369 (Kdm6a), ENSMUSG00000068457 (Uty)
ENSMUSG00000062960 (Kdr)
ENSMUSG00000003308 (Keap1)
ENSMUSG00000005672 (Kit)
ENSMUSG00000030265 (Kras)
ENSMUSG00000053522 (Lgals7)
ENSMUSG00000027297 (Ltk)
ENSMUSG00000047591 (Mafa)
ENSMUSG00000004936 (Map2k1)
ENSMUSG00000035027 (Map2k2)
ENSMUSG00000033352 (Map2k4)
ENSMUSG00000058444 (Map2k5)
ENSMUSG00000020623 (Map2k6)
ENSMUSG00000002948 (Map2k7)
ENSMUSG00000021754 (Map3k1)
ENSMUSG00000004054 (Map3k11)
ENSMUSG00000023050 (Map3k12)
ENSMUSG00000033618 (Map3k13)
ENSMUSG00000020941 (Map3k14)
ENSMUSG00000024383 (Map3k2)
ENSMUSG00000020700 (Map3k3)
ENSMUSG00000014426 (Map3k4)
ENSMUSG00000071369 (Map3k5)
ENSMUSG00000028862 (Map3k6)
ENSMUSG00000028284 (Map3k7)
ENSMUSG00000024235 (Map3k8)
ENSMUSG00000042724 (Map3k9)
ENSMUSG00000024242 (Map4k3)
ENSMUSG00000026074 (Map4k4)
ENSMUSG00000063358 (Mapk1)
ENSMUSG00000046709 (Mapk10)
ENSMUSG00000001034 (Mapk7)
ENSMUSG00000021936 (Mapk8)
ENSMUSG00000020366 (Mapk9)
ENSMUSG00000038612 (Mcl1)
ENSMUSG00000020184 (Mdm2)
ENSMUSG00000054387 (Mdm4)
ENSMUSG00000079487 (Med12)
ENSMUSG00000056476 (Med12l)
ENSMUSG00000034297 (Med13)
ENSMUSG00000003444 (Med29)
ENSMUSG00000024947 (Men1)
ENSMUSG00000009376 (Met)
ENSMUSG00000035158 (Mitf)
ENSMUSG00000032498 (Mlh1)
ENSMUSG00000002028 (Mll1)
ENSMUSG00000048154 (Mll2)
ENSMUSG00000038056 (Mll3)
ENSMUSG00000006389 (Mpl)
ENSMUSG00000032470 (Mras)
ENSMUSG00000031928 (Mre11a)
ENSMUSG00000024151 (Msh2)
ENSMUSG00000005370 (Msh6)
ENSMUSG00000032591 (Mst1)
ENSMUSG00000022255 (Mtdh)
ENSMUSG00000028991 (Mtor)
ENSMUSG00000028687 (Mutyh)
ENSMUSG00000019982 (Myb)
ENSMUSG00000022346 (Myc), ENSMUSG00000049086 (Bmyc)
ENSMUSG00000028654 (Mycl1)
ENSMUSG00000037169 (Mycn), ENSMUSG00000044597 (Mycs)
ENSMUSG00000032508 (Myd88)
ENSMUSG00000025716 (Myo3a)
ENSMUSG00000025885 (Myo5b)
ENSMUSG00000026697 (Myoc)
ENSMUSG00000028224 (Nbn)
ENSMUSG00000005886 (Ncoa2)
ENSMUSG00000027678 (Ncoa3)
ENSMUSG00000020716 (Nf1)
ENSMUSG00000009073 (Nf2)
ENSMUSG00000015839 (Nfe2l2)
ENSMUSG00000000120 (Ngfr)
ENSMUSG00000001496 (Nkx2-1)
ENSMUSG00000026923 (Notch1)
ENSMUSG00000027878 (Notch2)
ENSMUSG00000038146 (Notch3)
ENSMUSG00000015468 (Notch4)
ENSMUSG00000037362 (Nov)
ENSMUSG00000057113 (Npm1), ENSMUSG00000090602 (Gm5611)
ENSMUSG00000027852 (Nras)
ENSMUSG00000028072 (Ntrk1)
ENSMUSG00000055254 (Ntrk2)
ENSMUSG00000059146 (Ntrk3)
ENSMUSG00000075143 (Olfr1157), ENSMUSG00000075144 (Olfr1156)
ENSMUSG00000030774 (Pak1)
ENSMUSG00000031284 (Pak3)
ENSMUSG00000044702 (Palb2)
ENSMUSG00000063268 (Parp10)
ENSMUSG00000014030 (Pax5)
ENSMUSG00000001497 (Pax9)
ENSMUSG00000042323 (Pbrm1)
ENSMUSG00000029231 (Pdgfra)
ENSMUSG00000024620 (Pdgfrb)
ENSMUSG00000025626 (Phf6)
ENSMUSG00000053398 (Phgdh)
ENSMUSG00000031732 (Phlpp2)
ENSMUSG00000033628 (Pik3c3)
ENSMUSG00000027665 (Pik3ca)
ENSMUSG00000020573 (Pik3cg)
ENSMUSG00000041417 (Pik3r1)
ENSMUSG00000031834 (Pik3r2)
ENSMUSG00000031834 (Pik3r2)
ENSMUSG00000016933 (Plcg1)
ENSMUSG00000004842 (Pou1f1)
ENSMUSG00000020525 (Ppm1d)
ENSMUSG00000007564 (Ppp2r1a)
ENSMUSG00000038151 (Prdm1)
ENSMUSG00000051977 (Prdm9)
ENSMUSG00000048960 (Prex2)
ENSMUSG00000006014 (Prg4)
ENSMUSG00000078816 (Prkcg)
ENSMUSG00000037643 (Prkci)
ENSMUSG00000021466 (Ptch1)
ENSMUSG00000028681 (Ptch2)
ENSMUSG00000013663 (Pten)
ENSMUSG00000038751 (Ptk6)
ENSMUSG00000026064 (Ptp4a1)
ENSMUSG00000059895 (Ptp4a3)
ENSMUSG00000043733 (Ptpn11)
ENSMUSG00000004768 (Rab23)
ENSMUSG00000008601 (Rab25)
ENSMUSG00000001847 (Rac1)
ENSMUSG00000000441 (Raf1)
ENSMUSG00000037992 (Rara)
ENSMUSG00000022105 (Rb1)
ENSMUSG00000027876 (Reg4)
ENSMUSG00000030110 (Ret)
ENSMUSG00000050310 (Rictor)
ENSMUSG00000034177 (Rnf43)
ENSMUSG00000022883 (Robo1)
ENSMUSG00000052516 (Robo2)
ENSMUSG00000019893 (Ros1)
ENSMUSG00000020516 (Rps6kb1)
ENSMUSG00000025583 (Rptor)
ENSMUSG00000022292 (Rrm2b)
ENSMUSG00000051920 (Rspo2)
ENSMUSG00000019880 (Rspo3)
ENSMUSG00000022952 (Runx1)
ENSMUSG00000044791 (Setd2)
ENSMUSG00000025982 (Sf3b1)
ENSMUSG00000021789 (Sftpa1)
ENSMUSG00000042626 (Shc1)
ENSMUSG00000054115 (Skp2)
ENSMUSG00000031558 (Slit2)
ENSMUSG00000024563 (Smad2)
ENSMUSG00000032402 (Smad3)
ENSMUSG00000024515 (Smad4)
ENSMUSG00000032187 (Smarca4)
ENSMUSG00000000902 (Smarcb1)
ENSMUSG00000001761 (Smo)
ENSMUSG00000038780 (Smurf1)
ENSMUSG00000038037 (Socs1)
ENSMUSG00000033006 (Sox10)
ENSMUSG00000074637 (Sox2)
ENSMUSG00000000567 (Sox9)
ENSMUSG00000057522 (Spop), ENSMUSG00000060256 (Tdpoz4), ENSMUSG00000074424 (Gm10696), ENSMUSG00000074429 (Gm9116), ENSMUSG00000089696 (Gm4778), ENSMUSG00000090268 (Gm5286), ENSMUSG00000068879 (Gm5773), ENSMUSG00000058005 (Tdpoz3)
ENSMUSG00000027646 (Src)
ENSMUSG00000034120 (Srsf2), ENSMUSG00000060673 (4930595M18Rik)
ENSMUSG00000004040 (Stat3)
ENSMUSG00000003068 (Stk11)
ENSMUSG00000025231 (Sufu)
ENSMUSG00000031241 (Tbx22)
ENSMUSG00000018604 (Tbx3)
ENSMUSG00000021611 (Tert)
ENSMUSG00000040943 (Tet2)
ENSMUSG00000032440 (Tgfbr2)
ENSMUSG00000019850 (Tnfaip3)
ENSMUSG00000070544 (Top1)
ENSMUSG00000059552 (Trp53)
ENSMUSG00000022510 (Trp63)
ENSMUSG00000029026 (Trp73)
ENSMUSG00000026942 (Traf2)
ENSMUSG00000026812 (Tsc1)
ENSMUSG00000002496 (Tsc2)
ENSMUSG00000020963 (Tshr)
ENSMUSG00000061613 (U2af1)
ENSMUSG00000031010 (Usp9x), ENSMUSG00000069044 (Usp9y)
ENSMUSG00000023951 (Vegfa)
ENSMUSG00000033933 (Vhl)
ENSMUSG00000054823 (Whsc1l1)
ENSMUSG00000017677 (Wsb1)
ENSMUSG00000016458 (Wt1)
ENSMUSG00000028329 (Xpa)
ENSMUSG00000030094 (Xpc)
ENSMUSG00000020290 (Xpo1)
ENSMUSG00000053110 (Yap1)
ENSMUSG00000018326 (Ywhab)
ENSMUSG00000076432 (Ywhaq)
ENSMUSG00000022285 (Ywhaz)
ENSMUSG00000052056 (Zfp217)
ENSMUSG00000031370 (Zrsr2), ENSMUSG00000044068 (Zrsr1)
ENSMUSG00000018654 (Ikzf1)
ENSMUSG00000025997 (Ikzf2)
ENSMUSG00000018168 (Ikzf3)
ENSMUSG00000033467 (Crlf2)
ENSMUSG00000006235 (Epor)
ENSMUSG00000030724 (Cd19)
ENSMUSG00000057098 (Ebf1)
ENSMUSG00000027985 (Lef1)
ENSMUSG00000030199 (Etv6)
ENSMUSG00000036478 (Btg1), ENSMUSG00000068173 (4930525M21Rik), ENSMUSG00000068046 (4930430D24Rik)
ENSMUSG00000024431 (Nr3c1)
ENSMUSG00000031618 (Nr3c2)
ENSMUSG00000027630 (Tbl1xr1)
ENSMUSG00000052013 (Btla)
ENSMUSG00000041272 (Tox)
ENSMUSG00000021379 (Id4)
ENSMUSG00000040732 (Erg)
ENSMUSG00000022661 (Cd200)
ENSMUSG00000019947 (Arid5b)
ENSMUSG00000052435 (Cebpe)
ENSMUSG00000060579 (Fhit)
ENSMUSG00000027281 (2210009G21Rik)
ENSMUSG00000062585 (Cnr2)
ENSMUSG00000028496 (Mllt3)
ENSMUSG00000032481 (Smarcc1)
ENSMUSG00000053477 (Tcf4)
ENSMUSG00000035649 (Zcchc7)
ENSMUSG00000034867 (Ankrd27)
ENSMUSG00000025324 (Atp10a)
ENSMUSG00000028413 (B4galt1)
ENSMUSG00000005087 (Cd44)
ENSMUSG00000023959 (Clic5)
ENSMUSG00000021221 (Dpf3)
ENSMUSG00000024598 (Fbn2)
ENSMUSG00000025278 (Flnb)
ENSMUSG00000019843 (Fyn)
ENSMUSG00000056073 (Grik2)
ENSMUSG00000032329 (Hmg20a)
ENSMUSG00000020572 (Nampt)
ENSMUSG00000028525 (Pde4b)
ENSMUSG00000052681 (Rap1b)
ENSMUSG00000020167 (Tcf3)
ENSMUSG00000032228 (Tcf12)
